# Supplementary material for: Unlocking the Potential of Mg-Doped Rare Earth Manganites: Machine Learning-Guided Synthesis and Insights into Structural and Optical Properties
Source: Nanomaterials (Basel). 2025 Apr 6;15(7):561. doi: 10.3390/nano15070561 (PMC11990812; doi:10.3390/nano15070561)
Supplement: Supplementary file 1 [file nanomaterials-15-00561-s001.zip]

Archive with 1 entries (1 files):
- nanomaterials-3502239-supplementary.pdf
